# Supplementary material for: Prefrontal cortex astroglia modulate anhedonia-like behavior
Source: Mol Psychiatry. 2023 Sep 11;28(11):4632–41. doi: 10.1038/s41380-023-02246-1 (PMC10914619; doi:10.1038/s41380-023-02246-1)
Supplement: Supplementary file 3 — Supplementary Table 1 [file 41380_2023_2246_MOESM3_ESM.xlsx]

## Sheet: Sheet1
Table 1: List of Antibodies
Purpose	Primary Antibody	Company/Catalog #	Secondary Antibody	Company/Catalog #
Fosb Flouresence Intensity	Chk α mCherry (1:1000)	Abcam – ab 205 402	Goat α Chk AF 568 (1:500)	Invitrogen (thermofisher) ref A11041
	Ms α FosB (1:100)	Abcam – ab 11959	Goat α Ms AF 405 (1:100)	Invitrogen A31553
	Rb α GFAP (1:100)	Dako - Z0334	Goat α Rb AF 488 (1:250)	Invitrogen A11008
pAAV-GFAP-hM3D(Gq)-mCherry - Validation	Chk α mCherry (1:1000)	Abcam – ab 205 402	Goat α Chk AF 568 (1:250)	Invitrogen (thermofisher) ref A11041
	Rb α GFAP (1:200)	Dako - Z0334	Goat α Rb AF 488 (1:250)	Invitrogen A11008
	Ms α NeuN (1:200)	Millipore - MAB377	Goat α Ms AF 405 (1:250)	Invitrogen A31553
pZac2.1 gfaABC1D-lck-GCaMP6f virus	Rb α GFAP (1:200)	Dako - Z0334	Donkey α Rb AF 555 (1:200)	Invitrogen - A21572
	Gt α GFP (1:200)	Rockland - 600-101-215	Donkey α Gt AF 488 (1:200)	Invitrogen - A11055
	GP α NeuN (1:200)	EMD Millipore - ABN90	Donkey α GP AF 405 (1:200)	Biotium - 20376
AAV5-GFP-DIOCMV-DTRflag- In Vitro Validation	Rb α Flag (1:500)	Sigma - F7425	Goat α Rb AF 568 (1:500)	Thermofisher/Invitrogen - A11011
	Chk α GFP (1:700)	Aves Lab - GFP1020	Goat α Chk AF 488 (1:500)	Thermofisher/Invitrogen - A11039
AAV5-GFP-DIOCMV-DTRflag- In Vitro Validation	Rb α Flag (1:250)	Sigma - F7425	Goat α Rb AF 568 (1:200)	Thermofisher/Invitrogen - A11011
	Chk α GFP (1:500)	Aves Lab - GFP1020	Goat α Chk AF 488 (1:200)	Thermofisher/Invitrogen - A11039
	Rb α GFAP (1:200)	Dako - Z0334	Goat α Rb AF 568 (1:200)	Thermofisher/Invitrogen - A11011
	Rb = Rabbit, Chk = Chicken, MS= Mouse, GT= Goat, Glial Fibillary Acidic Protein (GFAP), Green Fluorescent Protein (GFP)
