# Supplementary material for: Prefrontal cortex astroglia modulate anhedonia-like behavior
Source: Mol Psychiatry. 2023 Sep 11;28(11):4632–41. doi: 10.1038/s41380-023-02246-1 (PMC10914619; doi:10.1038/s41380-023-02246-1)
Supplement: Supplementary file 4 — Supplementary Table 2 [file 41380_2023_2246_MOESM4_ESM.xlsx]

## Sheet: Sheet1
Table 2: Statistical analysis of water consumption, latency to eat and drink in homecage condition, and locomotor activity
Experiment	Control Test	Statistics (F,p)	Post-hoc analysis
PFC Astroglial Abalation in GFAPcre+ Mice	Day 5 Water Consumption	(F(3,22) =0.5, p>0.05)	N/A
	Latency to Drink in Homecage	(F(3,22) =1.2, p>0.05)	N/A
	Latency to Eat in Homecage	(F(3,22) =0.5, p>0.05)	N/A
	Locomotor	(F(3,22) =0.5, p>0.05)	N/A
PFC Astroglial Abalation in GFAPcre+ Mice using mutant virus	Day 5 Water Consumption	(F(1,10) =1.1, p>0.05)	N/A
	Latency to Drink in Homecage	(F(1,10) =0.9, p>0.05)	N/A
	Latency to Eat in Homecage	(F(1,10) =1.2, p>0.05)	N/A
	Locomotor	(F(1,10) =1.6, p>0.05)	N/A
PFC Astroglial Abalation in WT Mice	Day 5 Water Consumption	(F(3,24) =0.2, p>0.05)	N/A
	Latency to Drink in Homecage	(F(3,24) =1.7, p>0.05)	N/A
	Latency to Eat in Homecage	(F(3,24) =5.8, p<0.01)*	5ug/kg vs. Vehicle ***
	Locomotor	(F(3,24) =2.2, p>0.05)	N/A
Striatum Astroglial Abalation in GFAPcre+ Mice	Day 5 Water Consumption	Genotype: (F(1,30) =0.5, p>0.05)	N/A
		Treatment: : (F(1,30) =1.1, p>0.05)	N/A
		Genotype*Treatment: (F(1,30) =0.1, p>0.05)	N/A
	Latency to Drink in Homecage	Genotype: (F(1,30) =0.3, p>0.05)	N/A
		Treatment: : (F(1,30) =0.1, p>0.05)	N/A
		Genotype*Treatment: (F(1,30) =0.1, p>0.05)	N/A
	Latency to Eat in Homecage	Genotype: (F(1,30) =0.1, p>0.05)	N/A
		Treatment: : (F(1,30) =0.2, p>0.05)	N/A
		Genotype*Treatment: (F(1,30) =3.8, p>0.05)	N/A
	Locomotor	Genotype: (F(1,30) =1.2, p>0.05)	N/A
		Treatment: : (F(1,30) =0.3, p>0.05)	N/A
		Genotype*Treatment: (F(1,30) =0.8, p>0.05)	N/A
PFC Astroglial Enhancement	Water Intake Baseline	(F(1,42) =0.4, p>0.05)	N/A
	Water Intake Week 1	(F(1,42) =1.9, p>0.05)	N/A
	Water Intake Week 2	(F(1,42) =1.6, p>0.05)	N/A
	Water Intake Week 3	Stress: (F(1,42) =2.3, p>0.05)	N/A
		Drug: (F(1,42) =1.0, p>0.05)	N/A
		Stress*Drug: (F(1,42) =0.1, p>0.05)	N/A
	Water Intake Week 4	Stress: (F(1,42) =0.1, p>0.05)	N/A
		Drug: (F(1,42) =0.3, p>0.05)	N/A
		Stress*Drug: (F(1,42) =0.1, p>0.05)	N/A
	Water Intake Week 5	Stress: (F(1,42) =0.1, p>0.05)	N/A
		Drug: (F(1,42) =0.7, p>0.05)	N/A
		Stress*Drug: (F(1,42) =1.5, p>0.05)	N/A
	Latency to Drink in Homecage	Stress: (F(1,42) =0.3, p>0.05)	N/A
		Drug: (F(1,42) =0.2, p>0.05)	N/A
		Stress*Drug: (F(1,42) =2.7, p>0.05)	N/A
	Latency to Eat in Homecage	Stress: (F(1,42) =0.1, p>0.05)	N/A
		Drug: (F(1,42) =0.1, p>0.05)	N/A
		Stress*Drug: (F(1,42) =3.3, p>0.05)	N/A
	Locomotor	Stress: (F(1,42) =1.9, p>0.05)	N/A
		Drug: (F(1,42) =0.5, p>0.05)	N/A
		Stress*Drug: (F(1,42) =1.0, p>0.05)	N/A
