# Supplementary material for: Prefrontal cortex astroglia modulate anhedonia-like behavior
Source: Mol Psychiatry. 2023 Sep 11;28(11):4632–41. doi: 10.1038/s41380-023-02246-1 (PMC10914619; doi:10.1038/s41380-023-02246-1)
Supplement: Supplementary file 5 — Supplementary Table 3 [file 41380_2023_2246_MOESM5_ESM.xlsx]

## Sheet: Sheet1
Table 3: Statistical analysis of the sex effects for the PFC GFAP+ cell activity enhancement study
Experiment	Week of Testing	Behavioural Test	Statistics (F,p)	Post-hoc analysis
PFC Astroglial Enhancement	Baseline	Sucrose Consumption Test	Sex: (F(1,40) =2.6, p>0.05)	N/A
			Sex*Stress: (F(1,40) =0.9, p>0.05)	N/A
		Water Test	Sex: (F(1,40) =0.1, p>0.05)	N/A
			Sex*Stress: (F(1,40) =1.4, p>0.05)	N/A
		Coat State	Sex: (F(1,40) =5.8, p<0.05)	M>F*
			Sex*Stress: (F(1,40) =1.3, p>0.05)	N/A
		Residual Avoidance	Sex: (F(1,40) =1.5, p>0.05)	N/A
			Sex*Stress: (F(1,40) =1.5, p>0.05)	N/A
		Phenotyper - Time in Shelter	Sex: (F(1,40) =4.4, p<0.05)	M>F*
			Sex*Stress: (F(1,12) =0.4, p>0.05)	N/A
			Sex*Time: (F(1,12) =3.5, p<0.0001)	No difference between comparable groups were found
			Sex*Time*Stress: (F(1,12) =1.5, p>0.05)	N/A
	Week 1	Sucrose Consumption Test	Sex: (F(1,40) =0.2, p>0.05)	N/A
			Sex*Stress: (F(1,40) =0.1, p>0.05)	N/A
		Water Test	Sex: (F(1,40) =0.5 , p>0.05)	N/A
			Sex*Stress: (F(1,40) =0.1, p<0.05)	N/A
		Coat State	Sex: (F(1,40) =35.7, p<0.0001)	See Sex*Stress
			Sex*Stress: (F(1,40) =11.8, p<0.01)	Stress (M>F****), No Stress+M < Stress+M****
		Residual Avoidance	Sex: (F(1,40) =1.6, p>0.05)	N/A
			Sex*Stress: (F(1,40) =1.6, p>0.05)	N/A
		Phenotyper - Time in Shelter	Sex: (F(1,40) =4.0, p>0.05)	N/A
			Sex*Stress: (F(1,12) =0.1, p>0.05)	N/A
			Sex*Time: (F(1,12) =2.1, p<0.05)	2 am - Stress (M>F*): 4 am - No Stress (M>F**)
			Sex*Time*Stress: (F(1,12) =1.7, p>0.05)	N/A
	Week 2	Sucrose Consumption Test	Sex: (F(1,40) =0.1, p>0.05)	N/A
			Sex*Stress: (F(1,40) =5.1, p<0.05)	No Stress+F >Stress+F****;No Stress+M >Stress+M**
		Water Test	Sex: (F(1,40) =0.3, p>0.05)	N/A
			Sex*Stress: (F(1,40) =0.1, p<0.05)	N/A
		Coat State	Sex: (F(1,40) =17.6, p<0.0001)	M>F****
			Sex*Stress: (F(1,40) =2.0, p>0.05)	N/A
		Residual Avoidance	Sex: (F(1,40) =6.0, p<0.05)	F>M*
			Sex*Stress: (F(1,40) =6.0, p<0.05)	No Stress+F >Stress+F****;No Stress+M >Stress+M****
		Phenotyper - Time in Shelter	Sex: (F(1,40) =1.8, p>0.05)	N/A
			Sex*Stress: (F(1,12) =0.4, p>0.05)	N/A
			Sex*Time: (F(1,12) =0.6, p>0.05)	N/A
			Sex*Time*Stress: (F(1,12) =1.3, p>0.05)	N/A
	Week 3	Sucrose Consumption Test	Sex: (F(1,36) =4.2, p<0.05)	F>M*
			Sex*Stress: (F(1,36) =2.2, p>0.05)	N/A
			Sex*Drug: (F(1,36) =0.1, p>0.05)	N/A
			Sex*Stress*Drug: (F(1,36) =1.5, p>0.05)	N/A
		Water Test	Sex: (F(1,36) =1.3, p<0.05)	N/A
			Sex*Stress: (F(1,36) =2.8, p>0.05)	N/A
			Sex*Drug: (F(1,36) =0.1, p>0.05)	N/A
			Sex*Stress*Drug: (F(1,36) =0.4, p>0.05)	N/A
		Coat State	Sex: (F(1,36) =47.7, p<0.0001)	M>F****
			Sex*Stress: (F(1,36) =7.6, p<0.01)	No Stress+No CNO: (M>F*); Stress+CNO: (M>F****); Stress+No CNO: (M>F****); No Stress+CNO+M < Stress+CNO+M***; No Stress+No CNO+F < Stress+NoCNO+F; No Stress+NoCNO+M < Stress+NoCNO+M****
			Sex*Drug: (F(1,36) =0.7, p>0.05)	N/A
			Sex*Stress*Drug: (F(1,36) =0.4, p>0.05)	N/A
		Residual Avoidance	Sex: (F(1,36) =44.2, p<0.0001)	F>M****
			Sex*Stress: (F(1,36) =32.41, p<0.0001)	Stress+CNO: (F>M****); Stress+No CNO: (F>M****); No Stress+CNO+F < Stress+CNO+F****; No Stress+CNO+F < Stress+CNO+F****; No Stress+CNO+M < Stress+CNO+M*
			Sex*Drug: (F(1,36) =0.1, p>0.05)	N/A
			Sex*Stress*Drug: (F(1,36) =0.9, p>0.05)	N/A
		Phenotyper - Time in Shelter	Sex: (F(1,36) =2.1, p>0.05)	N/A
			Sex*Stress: (F(1,36) =0.9, p>0.05)	N/A
			Sex*Drug: (F(1,36) =0.2, p>0.05)	N/A
			Sex*Stress*Drug: (F(1,36) =0.6, p>0.05)	N/A
			Sex*Time: (F(1,12) =2.1, p<0.05)	See Sex*Time*Stress
			Sex*Time*Stress: (F(1,12) =1.9, p<0.05)	1am - Stress+No CNO: (F>M*); 3am - No Stress+No CNO: (M>F*), Stress+CNO: (M>F*); 4am - No Stress+No CNO: (M>F*), 5am- No Stress+No CNO: (M>F**)
			Sex*Time*Group: (F(1,12) =1.4, p>0.05)	N/A
			Sex*Stress*Drug*Time: (F(1,12) =1.3, p>0.05)	N/A
	Week 4	Sucrose Consumption Test	Sex: (F(1,36) =4.7, p<0.05)	M>F*
			Sex*Stress: (F(1,36) =0.1, p>0.05)	N/A
			Sex*Drug: (F(1,36) =0.2, p>0.05)	N/A
			Sex*Stress*Drug: (F(1,36) =1.2, p>0.05)	N/A
		Water Test	Sex: (F(1,36) =1.2, p<0.05)	N/A
			Sex*Stress: (F(1,36) =0.5, p>0.05)	N/A
			Sex*Drug: (F(1,36) =0.1, p>0.05)	N/A
			Sex*Stress*Drug: (F(1,36) =1.3, p>0.05)	N/A
		Coat State	Sex: (F(1,36) =22.1, p<0.0001)	M>F****
			Sex*Stress: (F(1,36) =3.9, p>0.05)	N/A
			Sex*Drug: (F(1,36) =0.1, p>0.05)	N/A
			Sex*Stress*Drug: (F(1,36) =0.1, p>0.05)	N/A
		Residual Avoidance	Sex: (F(1,36) =13.5, p<0.001)	F>M***
			Sex*Stress: (F(1,36) =18.6, p<0.0001)	Stress+CNO: (F>M****); Stress+No CNO: (F>M**); No Stress+CNO+F < Stress+CNO+F****; No Stress+CNO+F < Stress+CNO+F****; No Stress+CNO+M < Stress+CNO+M***; No Stress+CNO+M < Stress+CNO+M****
			Sex*Drug: (F(1,36) =0.1, p>0.05)	N/A
			Sex*Stress*Drug: (F(1,36) =0.8, p>0.05)	N/A
		Phenotyper - Time in Shelter	Sex: (F(1,36) =3.4, p>0.05)	N/A
			Sex*Stress: (F(1,36) =0.2, p>0.05)	N/A
			Sex*Drug: (F(1,36) =0.1, p>0.05)	N/A
			Sex*Stress*Drug: (F(1,36) =0.6, p>0.05)	N/A
			Sex*Time: (F(1,12) =1.4, p>0.05)	N/A
			Sex*Time*Stress: (F(1,12) =1.2, p>0.05)	N/A
			Sex*Time*Group: (F(1,12) =1.9, p<0.05)	7pm - Stress+No CNO: (F>M*); 3am - NoStress+CNO: (M>F**), NoStress+CNO+M > NoStress+NoCNO+M
			Sex*Stress*Drug*Time: (F(1,12) =1.6, p>0.05)	N/A
	Week 5	Sucrose Consumption Test	Sex: (F(1,36) =1.2, p>0.05)	N/A
			Sex*Stress: (F(1,36) =0.3, p>0.05)	N/A
			Sex*Drug: (F(1,36) =0.2, p>0.05)	N/A
			Sex*Stress*Drug: (F(1,36) =1.7, p>0.05)	N/A
		Water Test	Sex: (F(1,36) =0.4, p>0.05)	N/A
			Sex*Stress: (F(1,36) =1.3, p>0.05)	N/A
			Sex*Drug: (F(1,36) =1.8, p>0.05)	N/A
			Sex*Stress*Drug: (F(1,36) =2.3, p>0.05)	N/A
		Coat State	Sex: (F(1,36) =33.9, p<0.0001)	M>F****
			Sex*Stress: (F(1,36) =2.1, p>0.05)	N/A
			Sex*Drug: (F(1,36) =0.7, p>0.05)	N/A
			Sex*Stress*Drug: (F(1,36) =0.1, p>0.05)	N/A
		Residual Avoidance	Sex: (F(1,36) =47.8, p<0.0001)	F>M****
			Sex*Stress: (F(1,36) =31.1, p<0.0001)	Stress+CNO (F>M**); Stress+No CNO (F>M**); No Stress+CNO+F < Stress+CNO+F****; No Stress+CNO+M < Stress+CNO+M**; No Stress+No CNO+F < Stress+ No CNO+F***; No Stress+No CNO+M < Stress+No CNO+M*
			Sex*Drug: (F(1,36) =0.1, p>0.05)	N/A
			Sex*Stress*Drug: (F(1,36) =1.4, p>0.05)	N/A
		Phenotyper - Time in Shelter	Sex: (F(1,36) =1.0, p>0.05)	N/A
			Sex*Stress: (F(1,36) =1.8, p>0.05)	N/A
			Sex*Drug: (F(1,36) =1.0, p>0.05)	N/A
			Sex*Stress*Drug: (F(1,36) =1.8, p>0.05)	N/A
			Sex*Time: (F(1,12) =1.9, p<0.05)	See Sex*Time*Stress
			Sex*Time*Stress: (F(1,12) =2.6, p<0.01)	10pm - No Stress+No CNO (M>F*); No Stress+No CNO+M < Stress+No CNO+M*, 5am - No Stress+CNO (M>F**); No Stress+No CNO(M>F*); No Stress+CNO+F < Stress+CNO+F*, No Stress+No CNO+F < Stress+No CNO+F*
			Sex*Time*Group: (F(1,12) =0.7, p>0.05)	N/A
			Sex*Stress*Drug*Time: (F(1,12) =0.5, p>0.05)	N/A
	Week 6	NIH	Sex: (F(1,36) =1.9, p<0.05)	N/A
			Sex*Stress: (F(1,36) =0.4, p<0.05)	N/A
			Sex*Drug: (F(1,36) =2.4, p>0.05)	N/A
			Sex*Stress*Drug: (F(1,36) =2.2, p>0.05)	N/A
		NSF	Sex: (F(1,36) =0.9, p>0.05)	N/A
			Sex*Stress: (F(1,36) =0.2, p>0.05)	N/A
			Sex*Drug: (F(1,36) =0.4, p>0.05)	N/A
			Sex*Stress*Drug: (F(1,36) =0.1, p>0.05)	N/A
		Locomotor	Sex: (F(1,36) =11.0, p<0.01)	F>M**
			Sex*Stress: (F(1,36) =0.9, p>0.05)	N/A
			Sex*Drug: (F(1,36) =0.1, p>0.05)	N/A
			Sex*Stress*Drug: (F(1,36) =0.7, p>0.05)	N/A
